# Supplementary material for: Wolf–Hunting Dog Interactions in a Biodiversity Hot Spot Area in Northern Greece: Preliminary Assessment and Implications for Conservation in the Dadia-Lefkimi-Soufli Forest National Park and Adjacent Areas
Source: Animals (Basel). 2021 Nov 12;11(11):3235. doi: 10.3390/ani11113235 (PMC8614248; doi:10.3390/ani11113235)
Supplement: Supplementary file 1 [file animals-11-03235-s001.zip]

Archive with 1 entries (1 files):
- animals-1428236-supplementary.pdf
